# Supplementary material for: Next Generation Sequencing of Chromosome-Specific Libraries Sheds Light on Genome Evolution in Paleotetraploid Sterlet (Acipenser ruthenus)
Source: Genes (Basel). 2017 Nov 10;8(11):318. doi: 10.3390/genes8110318 (PMC5704231; doi:10.3390/genes8110318)
Supplement: Supplementary file 1 [file genes-08-00318-s001.zip]

Archive with 3 entries (2 files):
- Supplementary/
- Supplementary/Document S2.pdf
- Supplementary/Table S1.xls
