# Supplementary material for: Next Generation Sequencing of Chromosome-Specific Libraries Sheds Light on Genome Evolution in Paleotetraploid Sterlet (Acipenser ruthenus)
Source: Genes (Basel). 2017 Nov 10;8(11):318. doi: 10.3390/genes8110318 (PMC5704231; doi:10.3390/genes8110318)
Supplement: Supplementary file 1 [file genes-08-00318-s001.zip › Supplementary/Table S1.xls]

## Sheet: R51_Seq1_bwa
chrom	reg.start	reg.end	reg.size	positions	pd.mean	pd.sd	cov.mean	cov.sd	pos.bp.mean	pos.bp.total	pos.cov	chrom.size	log10.mean
LG1	11770	69011335	68999565	623	110910	111550	2017-01-06	17.24	22	13558	0.000196493992389662	69065196	7999-04-01
LG10	200314	42295227	42094913	396	106548	106000	1955-07-01	62.27	22	8536	0.000202779846581462	42345482	7796-04-01
LG11	61656	41396759	41335103	338	122635	119934	2017-04-06	17.49	21	7219	0.000174645748433238	41528230	8308-04-01
LG12	6494	36411845	36405351	299	122143	133129	2021-05-01	2017-03-10	23	6749	0.000185384835322697	36423764	8067-04-01
LG13	121081	17007171	16886090	147	115636	105592	2017-07-10	56.67	22	3177	0.000188143021860004	17115052	8558-04-01
LG14	220915	32232031	32011116	260	123573	130375	1973-07-01	25.54	22	5616	0.000175439056857624	32369425	4.858
LG15	109985	10510506	10400521	89	118167	126558	1947-06-01	1937-12-01	20	1804	0.000173452849140923	10642048	8168-04-01
LG16	37288	20991635	20954347	208	101208	90341	1961-06-01	35.75	21	4302	0.000205303462808934	21174446	7782-04-01
LG17	392538	32530222	32137684	291	110798	119586	2017-08-07	24.68	22	6312	0.000196404943181344	32595267	7653-04-01
LG18	69794	15625697	15555903	167	93689	102156	2017-12-06	14.25	21	3555	0.000228530609891306	15682605	7159-04-01
LG19	121942	9906281	9784339	89	111165	98042	2029-08-01	30.68	20	1788	0.000182741010915505	9910484	8235-04-01
LG2	293296	68397232	68103936	615	110896	109353	2027-09-01	78.96	22	13705	0.000201236533524289	68575853	4.779
LG20	526827	14578966	14052139	130	108911	114469	2017-12-12	56.44	20	2657	0.000189081534135123	14739584	7909-04-01
LG21	8325	15109067	15100742	177	85763	97515	15.29	60.1	37	6509	0.000431038421820597	15143781	6355-04-01
LG22	279372	11409762	11130390	110	102094	95983	1958-05-01	1972-09-01	20	2187	0.0001964890718115	11620783	7988-04-01
LG23	21060	16967618	16946558	159	107232	106270	2017-03-05	1946-10-01	25	3929	0.000231846490597088	17039836	7533-04-01
LG24	103241	9394135	9290894	72	130834	137598	1992-03-01	1969-04-01	23	1661	0.000178777198405234	9492101	8463-04-01
LG25	309493	14272895	13963402	131	107390	96964	2029-04-01	2017-08-08	20	2668	0.00019107091523971	14387843	4.792
LG26	57568	13687871	13630303	119	115490	119068	1971-05-01	15.24	21	2489	0.000182607826106287	13772684	7991-04-01
LG27	5106	15251738	15246632	150	102306	108637	1971-06-01	24.49	20	3029	0.000198666826876913	15260519	7389-04-01
LG28	44748	5229615	5184867	32	167221	162794	1988-02-01	1986-01-01	32	1009	0.00019460479892734	5380255	8225-04-01
LG29	251885	251951	66	1	NA	NA	2	NA	66	66	1	293761	3086-04-01
LG3	197153	56780834	56583681	497	114059	117875	2017-02-08	2017-06-30	21	10424	0.000184222726690404	56798892	8123-04-01
LG4	6654	72971222	72964568	608	120184	133702	1986-07-01	49.37	22	13163	0.0001804026304932	73198282	7846-04-01
LG5	47682	51405544	51357862	450	114361	113631	16.32	153.51	21	9598	0.000186884726626665	51417047	8113-04-01
LG6	10753	40704413	40693660	365	111774	107800	1944-07-01	2017-03-25	22	7973	0.000195927326271463	40768737	7884-04-01
LG7	5942	13185695	13179753	182	72770	75987	2017-07-13	55.16	46	8426	0.000639313953759224	50812227	5707-04-01
LG7	13251712	13664101	412389	33	12814	17777	2017-03-06	2017-06-08	71	2336	0.00566455458317268	50812227	6205-03-01
LG7	13684320	17794016	4109696	54	77504	71989	6	1998-10-01	37	1972	0.000479840844675616	50812227	6286-04-01
LG7	17824668	18125024	300356	14	23052	42508	2029-04-01	1946-05-01	49	683	0.00227396822437374	50812227	5664-03-01
LG7	18210906	50775847	32564941	267	122398	138752	2017-06-07	2017-01-25	26	7045	0.000216336949604791	50812227	8157-04-01
LG8	183780	50242317	50058537	449	111717	116245	2018-06-01	18.63	21	9504	0.000189857725965903	50348508	7819-04-01
LG9	188472	52913572	52725100	485	108915	112570	2017-01-08	38.7	21	10395	0.000197154675856471	53241385	4.772
MT	481	15663	15182	11	1384	1537	2027-02-01	2017-01-01	122	1346	0.088657620866816	16330	8043-02-01

## Sheet: R53_comb_bwa
chrom	reg.start	reg.end	reg.size	positions	pd.mean	pd.sd	cov.mean	cov.sd	pos.bp.mean	pos.bp.total	pos.cov	chrom.size	log10.mean
LG1	62138	69012676	68950538	986	69979	75675	15.23	118.74	22	21710	0.000314863388013013	69065196	1959-04-01
LG10	8705	42330120	42321415	622	68129	78972	1992-06-01	31	22	13416	0.000317002633300423	42345482	5347-04-01
LG11	29434	41517754	41488320	618	67221	69067	7	34.28	21	13126	0.000316378199936753	41528230	5405-04-01
LG12	71831	36308465	36236634	680	53330	56600	1965-06-01	14.83	38	25769	0.000711131171841182	36423764	4282-04-01
LG13	132965	17016001	16883036	248	68331	71030	1943-09-01	45.68	21	5181	0.000306876085557124	17115052	5839-04-01
LG14	54470	32338138	32283668	458	70621	81198	2026-07-01	53.57	21	9784	0.000303063456110378	32369425	5939-04-01
LG15	46152	10572571	10526419	144	73590	87989	1961-06-01	19.66	21	3002	0.000285187203739467	10642048	5488-04-01
LG16	25300	21091827	21066527	342	61757	63878	2025-06-01	13.75	21	7251	0.000344195319902516	21174446	5346-04-01
LG17	90519	1818797	1728278	25	71991	75189	2028-05-01	2017-05-06	20	503	0.000291041140372093	32595267	6507-04-01
LG17	1944421	1945462	1041	4	249	222	2025-04-01	2017-05-02	73	293	0.281460134486071	32595267	2185-02-01
LG17	1949558	32561720	30612162	440	69711	66603	14.88	74.76	21	9153	0.000298998809688777	32595267	5998-04-01
LG18	69794	132450	62656	6	12456	18226	1983-07-01	1945-08-01	62	374	0.00596910112359551	15682605	6354-03-01
LG18	301918	15642261	15340343	249	61835	61555	1988-05-01	1939-12-01	21	5189	0.00033825840791174	15682605	1954-04-01
LG19	110290	9812874	9702584	147	66435	63299	2027-07-01	19.29	21	3094	0.00031888412406427	9910484	5842-04-01
LG2	50766	68479659	68428893	1026	66737	74581	1982-07-01	49.31	23	23343	0.000341127833238512	68575853	5262-04-01
LG20	129111	14733907	14604796	294	49813	50026	18.78	164.44	32	9441	0.000646431487300473	14739584	4146-04-01
LG21	48312	15071704	15023392	210	71861	77353	1967-05-01	2017-11-01	21	4424	0.000294474110773386	15143781	6054-04-01
LG22	44022	11452613	11408591	167	68705	67279	1956-05-01	1955-12-01	21	3495	0.000306348084526827	11620783	5882-04-01
LG23	85449	16798722	16713273	308	54419	56085	1955-06-01	24.64	22	6738	0.000403152632042808	17039836	4697-04-01
LG24	583290	9460327	8877037	127	70430	73675	2022-09-01	41.1	23	2881	0.00032454522832337	9492101	4982-04-01
LG25	47424	14125699	14078275	216	65460	66506	1938-06-01	14.59	21	4460	0.000316800176157945	14387843	5735-04-01
LG26	556	13687871	13687315	207	66422	65211	1978-08-01	40.11	21	4404	0.000321757773529724	13772684	5785-04-01
LG27	18694	15251739	15233045	233	65639	63504	1975-04-01	1937-07-01	20	4765	0.000312806796014848	15260519	6039-04-01
LG28	19861	5036817	5016956	49	104491	108171	2029-04-01	2017-09-06	28	1378	0.000274668544033474	5380255	5868-04-01
LG29	161500	161519	19	1	NA	NA	32	NA	19	19	1	293761	4.109
LG3	87090	56785200	56698110	853	66525	66348	2017-01-06	18.21	22	18497	0.00032623662411322	56798892	5751-04-01
LG4	1856	73184693	73182837	1073	68246	80640	2017-09-13	166.51	21	22888	0.000312750925466308	73198282	4.549
LG5	72655	51405543	51332888	708	72585	74320	30.56	597.95	21	15004	0.000292288249981182	51417047	6006-04-01
LG6	134866	40768150	40633284	602	67588	72015	1966-07-01	29.36	22	13083	0.000321977421268731	40768737	5612-04-01
LG7	105637	50644522	50538885	714	70861	76171	1999-08-01	48.15	21	15286	0.000302460174972202	50812227	5858-04-01
LG8	111585	50213338	50101753	740	67774	66104	1996-08-01	53.68	22	16468	0.000328691093902443	50348508	5934-04-01
LG9	35897	53195393	53159496	806	66015	64824	7	2017-04-30	22	17613	0.000331323682978484	53241385	5664-04-01
MT	2577	9039	6462	2	6311	NA	2	0	76	151	0.0233673785205819	16330	6056-03-01

## Sheet: R55_Seq1_bwa
chrom	reg.start	reg.end	reg.size	positions	pd.mean	pd.sd	cov.mean	cov.sd	pos.bp.mean	pos.bp.total	pos.cov	chrom.size	log10.mean
LG1	155725	68986054	68830329	498	138470	143393	1977-05-01	14.24	21	10687	0.000155265856712671	69065196	8973-04-01
LG10	89305	42256002	42166697	296	142917	152778	1952-07-01	55.11	21	6173	0.000146395151605069	42345482	4.887
LG11	41098	41495973	41454875	314	132423	133876	1933-04-01	1954-09-01	21	6455	0.000155711481460263	41528230	8676-04-01
LG12	239284	36308465	36069181	259	139782	143620	1971-05-01	1983-11-01	21	5517	0.000152956065179301	36423764	8958-04-01
LG13	81913	16886743	16804830	126	134418	129592	1948-05-01	2017-06-09	21	2624	0.00015614558433498	17115052	8917-04-01
LG14	24114	32269241	32245127	204	158822	172031	1961-07-01	51.11	20	4172	0.000129383891091513	32369425	9315-04-01
LG15	74899	10385597	10310698	85	122726	141487	13.76	86.37	20	1704	0.000165265241984587	10642048	7968-04-01
LG16	263681	21110693	20847012	177	118429	108149	1973-05-01	2017-04-07	20	3564	0.000170959751929917	21174446	8522-04-01
LG17	62941	32547299	32484358	275	118535	105462	1975-05-01	17.94	21	5644	0.000173745160670868	32595267	8578-04-01
LG18	354564	15605751	15251187	105	146626	127079	1949-04-01	2017-11-06	20	2087	0.000136841807788469	15682605	9618-04-01
LG19	24022	9697300	9673278	75	130698	120415	1941-05-01	13.72	22	1655	0.000171089882871143	9910484	9208-04-01
LG2	50810	68536683	68485873	482	142361	151258	1983-05-01	21.95	21	10085	0.000147256646637183	68575853	8987-04-01
LG20	208694	14581117	14372423	111	130636	122270	16.22	81	22	2436	0.000169491254188664	14739584	8693-04-01
LG21	44198	14925679	14881481	100	150297	156721	1934-04-01	1976-06-01	21	2117	0.000142257346563827	15143781	8967-04-01
LG22	95861	11524637	11428776	99	116599	109912	2017-07-04	2015-11-01	21	2100	0.000183746710933874	11620783	4.799
LG23	29385	16973193	16943808	114	149920	159322	2017-11-10	36.11	25	2816	0.000166196406380431	17039836	9091-04-01
LG24	253564	9122273	8868709	59	152887	165725	1946-04-01	1962-06-01	21	1268	0.000142974586267291	9492101	8684-04-01
LG25	25249	14310536	14285287	142	101277	99709	2017-03-07	15.32	36	5173	0.000362120831034056	14387843	7224-04-01
LG26	54690	13698494	13643804	106	129920	145784	2013-07-01	2017-08-22	21	2213	0.000162198167021455	13772684	4.859
LG27	127938	15251738	15123800	175	86878	108861	2014-07-01	17.18	40	7061	0.000466880016926963	15260519	6055-04-01
LG28	44747	5177890	5133143	30	176978	149284	2017-09-05	2028-11-01	26	790	0.000153901810255432	5380255	5.0432
LG29	224823	224842	19	1	NA	NA	2	NA	19	19	1	293761	2984-04-01
LG3	115743	56690257	56574514	453	125144	126233	2028-05-01	2017-02-15	21	9371	0.000165639955828874	56798892	8629-04-01
LG4	277503	73106932	72829429	508	143626	154288	1997-08-01	74.26	22	10922	0.000149966849252656	73198282	8998-04-01
LG5	455498	51405546	50950048	375	136208	143616	1959-10-01	110.53	22	8278	0.000162472859691908	51417047	4.865
LG6	282133	40635452	40353319	306	132285	146751	2017-06-10	58.57	21	6308	0.000156319236095549	40768737	8638-04-01
LG7	38144	50739789	50701645	367	138507	142126	1965-05-01	18.33	22	8006	0.000157904146897009	50812227	9161-04-01
LG8	74647	50189116	50114469	365	137656	141704	2017-04-05	1933-11-01	21	7716	0.000153967509862272	50348508	8952-04-01
LG9	470896	53070301	52599405	401	131477	134564	1959-06-01	20.47	22	8708	0.000165553203501066	53241385	8587-04-01
MT	12632	13214	582	2	479	NA	4	0	52	103	0.176975945017182	16330	3909-03-01

## Sheet: R56_Seq1_bwa
chrom	reg.start	reg.end	reg.size	positions	pd.mean	pd.sd	cov.mean	cov.sd	pos.bp.mean	pos.bp.total	pos.cov	chrom.size	log10.mean
LG1	43306	68506842	68463536	442	155224	144789	1985-11-01	61.26	22	9622	0.000140541966748548	69065196	4.958
LG10	48614	42283310	42234696	307	137994	131963	1948-06-01	2017-06-15	28	8473	0.000200617047178462	42345482	8602-04-01
LG11	116686	41510015	41393329	262	158573	151791	1982-06-01	23.88	22	5763	0.000139225332661695	41528230	9721-04-01
LG12	450101	36300623	35850522	228	157910	152924	1963-08-01	38.39	21	4853	0.000135367624493724	36423764	9768-04-01
LG13	124865	16913599	16788734	106	159872	153467	2017-05-06	22.55	21	2182	0.000129968108375533	17115052	9745-04-01
LG14	277474	31788011	31510537	192	164955	191476	1966-05-01	2017-06-17	21	4072	0.00012922661394187	32369425	4.959
LG15	255074	10475724	10220650	67	154838	122202	2017-09-04	1954-05-01	20	1346	0.000131694168179128	10642048	5.0329
LG16	99230	20645734	20546504	130	159254	184151	1938-05-01	14.22	21	2735	0.000133112669678501	21174446	9437-04-01
LG17	85874	32507526	32421652	202	161280	157830	2017-03-07	33.47	22	4393	0.000135495871709437	32595267	9427-04-01
LG18	69794	15385334	15315540	98	157870	165320	1949-04-01	1967-05-01	22	2120	0.000138421498686955	15682605	2017-09-04
LG19	285269	9805035	9519766	73	132198	112202	1996-04-01	1946-07-01	21	1544	0.000162188860524513	9910484	9463-04-01
LG2	161806	20636709	20474903	131	157476	175439	1936-06-01	16.52	24	3088	0.000150818785319764	68575853	9104-04-01
LG2	21059159	21062913	3754	4	1209	1770	2017-05-06	2017-12-04	32	128	0.0340969632392115	68575853	4763-02-01
LG2	21635275	68468101	46832826	289	162592	173281	11	86.88	22	6366	0.000135930298120382	68575853	9571-04-01
LG20	442250	14640095	14197845	95	151018	157971	2017-01-19	106.15	22	2122	0.000149459301746145	14739584	9514-04-01
LG21	121044	15077418	14956374	122	123583	124770	2017-07-06	2017-06-18	23	2795	0.0001868768459521	15143781	8357-04-01
LG22	165110	11100442	10935332	79	140175	125681	2017-01-06	15.83	21	1686	0.000154179132375679	11620783	9772-04-01
LG23	28533	16946224	16917691	203	83693	87065	2017-04-07	26.61	57	11634	0.000687682497570147	17039836	6259-04-01
LG24	58537	9350963	9292426	47	201988	170891	1934-08-01	16.61	21	987	0.000106215535103535	9492101	5.0968
LG25	16220	14125699	14109479	111	128245	145347	1941-05-01	2026-11-01	23	2544	0.000180304318819993	14387843	8469-04-01
LG26	170410	13687871	13517461	83	164826	148782	2017-09-03	2017-04-06	20	1698	0.0001256153060105	13772684	4.978
LG27	84787	15251738	15166951	116	131865	129270	1962-04-01	1999-05-01	21	2489	0.000164106813557979	15260519	4.903
LG28	33896	4938020	4904124	24	213194	198144	2021-03-01	1954-02-01	28	666	0.000135804070207034	5380255	5.1128
LG3	235048	56428168	56193120	364	154781	151976	2017-03-07	31.87	21	7761	0.000138112993192049	56798892	9525-04-01
LG4	65056	73195941	73130885	407	180103	179514	1957-11-01	133.17	22	8895	0.000121631236925411	73198282	9926-04-01
LG5	380832	51409691	51028859	311	164589	168660	44.5	688.78	21	6408	0.000125576000043426	51417047	9646-04-01
LG6	3869	40737957	40734088	273	149735	161930	1989-06-01	22.92	22	6136	0.000150635507047562	40768737	8885-04-01
LG7	85927	50801251	50715324	320	158960	186420	2027-07-01	2017-01-28	22	7060	0.00013920841755837	50812227	8893-04-01
LG8	313752	49686806	49373054	326	151894	153452	2025-06-01	26.85	23	7496	0.000151823705294795	50348508	9557-04-01
LG9	263833	53226166	52962333	328	161941	169410	1949-07-01	31.41	23	7552	0.000142591905836172	53241385	9543-04-01
MT	4355	14951	10596	3	5224	3217	2	0	49	147	0.0138731596828992	16330	6613-03-01

## Sheet: R57_Seq1_bwa
chrom	reg.start	reg.end	reg.size	positions	pd.mean	pd.sd	cov.mean	cov.sd	pos.bp.mean	pos.bp.total	pos.cov	chrom.size	log10.mean
LG1	49662	68766752	68717090	482	142841	126458	1956-04-01	16.75	22	10659	0.000155114251782199	69065196	9327-04-01
LG10	1774	42263464	42261690	304	139455	142163	2017-06-04	2019-07-01	23	6894	0.000163126462760954	42345482	9043-04-01
LG11	119620	41267346	41147726	302	136680	133340	1973-04-01	15.31	23	6919	0.000168150239942786	41528230	8641-04-01
LG12	149103	36307179	36158076	244	148776	169297	1961-04-01	1942-08-01	23	5554	0.000153603305662613	36423764	8891-04-01
LG13	224833	16981802	16756969	107	158061	191112	1998-02-01	1992-01-01	24	2530	0.000150981958610773	17115052	9128-04-01
LG14	124425	32273841	32149416	187	172825	167831	2017-07-03	2017-04-07	21	3901	0.00012133968467732	32369425	5.0052
LG15	27852	10602896	10575044	86	124381	138535	2014-04-01	1992-05-01	31	2633	0.000248982415581439	10642048	7824-04-01
LG16	107785	21020316	20912531	156	134898	146631	1963-03-01	2017-01-06	21	3326	0.000159043398429391	21174446	4.841
LG17	238700	32453490	32214790	242	133649	133150	1934-04-01	1995-08-01	22	5351	0.000166103829948915	32595267	4.872
LG18	183819	15098458	14914639	97	155339	155807	1967-04-01	1962-06-01	22	2138	0.000143349094805446	15682605	9576-04-01
LG19	186262	9718290	9532028	64	151280	141339	1978-02-01	1962-01-01	21	1363	0.000142991606822808	9910484	9102-04-01
LG2	43726	68561529	68517803	473	145141	137536	2017-07-05	22.41	23	11100	0.000162001691735504	68575853	4.904
LG20	242636	14689232	14446596	103	141611	144242	1945-04-01	1969-09-01	22	2284	0.000158099527390397	14739584	8902-04-01
LG21	29807	15004265	14974458	96	157604	158865	2018-03-01	1986-03-01	21	2061	0.00013763436379467	15143781	9722-04-01
LG22	14709	11603637	11588928	81	144840	135714	2017-11-03	2029-04-01	21	1720	0.000148417524036736	11620783	9316-04-01
LG23	26977	17021423	16994446	141	121366	121776	1938-04-01	1936-09-01	23	3230	0.000190062094404254	17039836	4.816
LG24	299513	9469323	9169810	53	176320	178406	2017-08-05	15.64	22	1157	0.000126174915292683	9492101	5.0329
LG25	371430	14114107	13742677	82	169642	151662	1995-05-01	2017-01-16	21	1685	0.000122610754804177	14387843	5.028
LG26	57607	13687871	13630264	81	170357	146119	1978-03-01	1961-05-01	21	1677	0.000123035034391117	13772684	9902-04-01
LG27	53865	15251738	15197873	184	82989	105131	2017-11-07	17.82	60	10959	0.000721087746949853	15260519	5415-04-01
LG28	116624	4315332	4198708	15	299883	229170	2027-03-01	2017-04-02	23	345	8.21681336258678e-05	5380255	5.096
LG3	64134	56642817	56578683	409	138652	146092	2017-07-05	15.25	22	8848	0.000156383986527223	56798892	8847-04-01
LG4	529323	73063339	72534016	514	141371	164717	1984-05-01	34.95	21	10725	0.000147861659831437	73198282	8801-04-01
LG5	84392	51405546	51321154	363	141750	136745	1987-05-01	22.72	22	7806	0.00015210102251403	51417047	4.904
LG6	85109	40583694	40498585	306	132762	136650	2017-09-05	34.47	20	6256	0.000154474532875655	40768737	4.886
LG7	10268	50748113	50737845	300	169670	179781	2017-05-01	15.78	22	6534	0.000128779612141588	50812227	9711-04-01
LG8	112511	50270909	50158398	392	128261	127483	1941-04-01	2017-02-15	21	8240	0.000164279568896917	50348508	8417-04-01
LG9	35967	53226263	53190296	347	153708	163827	2017-01-04	2023-07-01	21	7316	0.000137543885824587	53241385	9241-04-01

## Sheet: R58_comb_bwa
chrom	reg.start	reg.end	reg.size	positions	pd.mean	pd.sd	cov.mean	cov.sd	pos.bp.mean	pos.bp.total	pos.cov	chrom.size	log10.mean
LG1	646	68608792	68608146	1423	48225	48944	2017-06-08	60.77	22	31940	0.000465542386176708	69065196	4248-04-01
LG10	24113	42336788	42312675	865	48951	53988	2015-06-01	17.87	22	18809	0.00044452401083127	42345482	4202-04-01
LG11	101193	41521942	41420749	804	51560	54369	1986-06-01	24.87	22	17807	0.000429905311466	41528230	4417-04-01
LG12	5259	36382593	36377334	658	55347	60895	14.99	124.54	22	14560	0.000400249232118	36423764	4644-04-01
LG13	30169	17106856	17076687	363	47151	48637	2017-03-05	2014-09-01	22	8067	0.000472398422480895	17115052	3764-04-01
LG14	53332	32232031	32178699	567	56832	60149	1953-08-01	56.4	21	11864	0.000368691102148039	32369425	4897-04-01
LG15	269667	10606495	10336828	182	57086	51544	1999-06-01	2017-09-20	23	4211	0.000407378356300405	10642048	5511-04-01
LG16	171575	21164534	20992959	444	47367	46570	1936-06-01	22.78	21	9183	0.000437432379113397	21174446	4207-04-01
LG17	20029	32562899	32542870	711	45813	45624	1974-06-01	16.79	22	15509	0.000476571365709294	32595267	4155-04-01
LG18	16231	15611027	15594796	329	47524	47247	1939-06-01	15.72	21	7022	0.000450278413388671	15682605	4418-04-01
LG19	49165	9820887	9771722	178	55185	59746	1959-06-01	20.24	23	4051	0.00041456357436284	9910484	4.458
LG2	161806	68538571	68376765	1328	51505	54554	2029-08-01	41.49	23	30272	0.000442723489477749	68575853	4406-04-01
LG20	99356	14559875	14460519	281	51623	52244	13.53	111.77	21	6002	0.000415061174498647	14739584	4581-04-01
LG21	117503	15128648	15011145	288	52282	56012	1934-05-01	1961-09-01	22	6290	0.000419021999987343	15143781	4535-04-01
LG22	23946	11573093	11549147	203	57152	56106	2016-06-01	19.79	22	4398	0.000380807344473146	11620783	4.481
LG23	36457	16957570	16921113	355	47776	48849	2017-07-08	48.5	23	8267	0.000488561242986794	17039836	4352-04-01
LG24	113255	9214268	9101013	123	74576	97056	1985-06-01	18.42	23	2795	0.000307108670210668	9492101	5422-04-01
LG25	100924	14343889	14242965	311	45924	54448	1946-05-01	16.71	21	6611	0.000464158972517309	14387843	3675-04-01
LG26	30964	13770253	13739289	222	62146	67429	2017-08-09	46.37	23	5011	0.000364720474254527	13772684	5147-04-01
LG27	69507	15258320	15188813	314	48505	47973	1945-07-01	20.31	22	6780	0.00044638116224092	15260519	4422-04-01
LG28	13874	5306362	5292488	54	99829	109296	1993-06-01	14.44	29	1567	0.000296080028901341	5380255	5778-04-01
LG29	24159	124380	100221	3	50078	54171	2	0	21	64	0.000638588718931162	293761	4668-04-01
LG3	4444	56790957	56786513	1133	50143	51528	2013-07-01	33.74	22	24980	0.000439893183791722	56798892	4345-04-01
LG4	91209	73177240	73086031	1357	53876	57901	2017-12-11	114.5	23	30605	0.000418753071978967	73198282	4631-04-01
LG5	169109	51405545	51236436	1072	47817	51724	2017-11-12	185.55	23	24193	0.000472183506284473	51417047	3997-04-01
LG6	117108	40753838	40636730	835	48704	50664	2016-06-01	16.16	22	17974	0.0004423092113957	40768737	4215-04-01
LG7	5937	50790574	50784637	907	56031	62207	1948-07-01	32.62	22	20380	0.000401302464759175	50812227	4568-04-01
LG8	17796	19724601	19706805	576	34231	36402	1936-09-01	25.43	42	24164	0.00122617542518942	50348508	2073-04-01
LG8	19734041	19813476	79435	17	4848	7240	2017-06-12	18.43	109	1860	0.0234153710580978	50348508	3.0089
LG8	19826268	50175821	30349553	825	36796	41293	1972-12-01	93.72	36	29669	0.000977576177151604	50348508	2546-04-01
LG9	57730	53172991	53115261	1056	50324	49983	1944-07-01	31.74	22	23466	0.000441793931879578	53241385	4425-04-01
MT	2325	12571	10246	4	3301	3085	2025-02-01	2026-01-01	86	342	0.0333788795627562	16330	3365-03-01

## Sheet: R59_Seq1_bwa
chrom	reg.start	reg.end	reg.size	positions	pd.mean	pd.sd	cov.mean	cov.sd	pos.bp.mean	pos.bp.total	pos.cov	chrom.size	log10.mean
LG1	40012	68878065	68838053	709	97208	107047	2017-05-01	18.46	21	14969	0.000217452402379829	69065196	7052-04-01
LG10	30381	42341094	42310713	404	104968	104815	2017-02-04	1948-07-01	22	8719	0.000206070741469188	42345482	7505-04-01
LG11	146146	41436258	41290112	445	92974	87751	1956-04-01	13.65	22	9841	0.000238337934273465	41528230	4.709
LG12	152782	36228434	36075652	486	74342	80552	1973-04-01	1933-12-01	41	19863	0.000550592959484142	36423764	5851-04-01
LG13	317022	16910082	16593060	142	117660	129518	2017-03-04	1959-05-01	21	2944	0.000177423573469872	17115052	7809-04-01
LG14	69437	32263067	32193630	340	94945	116149	2017-03-04	1982-05-01	21	7227	0.000224485402857646	32369425	6924-04-01
LG15	238465	10605172	10366707	96	109103	117118	1939-05-01	16.54	20	1939	0.000187041072927015	10642048	8238-04-01
LG16	8911	21020316	21011405	219	96362	113212	2017-02-05	2017-02-20	20	4437	0.000211171028305818	21174446	7011-04-01
LG17	107739	32482962	32375223	320	101468	104511	1972-04-01	13.58	22	6881	0.000212539076564816	32595267	7484-04-01
LG18	69794	15662896	15593102	160	98049	105085	1997-03-01	2017-03-06	20	3256	0.000208810280340628	15682605	7097-04-01
LG19	26118	9841280	9815162	89	111514	107555	2017-11-03	1992-03-01	21	1894	0.000192966758979628	9910484	7795-04-01
LG2	65722	68559215	68493493	665	103130	101092	2021-04-01	1996-07-01	22	14846	0.000216750516724268	68575853	7735-04-01
LG20	99389	14733267	14633878	199	73872	87697	2015-07-01	28.31	36	7204	0.000492282360150877	14739584	5991-04-01
LG21	131101	15102306	14971205	141	106916	110052	1996-03-01	1994-05-01	21	2901	0.000193771977606345	15143781	8058-04-01
LG22	11243	11521257	11510014	117	99203	102001	2017-05-04	2017-08-08	21	2453	0.000213118767709579	11620783	7085-04-01
LG23	202813	17004699	16801886	184	91790	91327	2021-04-01	2017-01-07	24	4333	0.000257887715700487	17039836	7379-04-01
LG24	99574	9441514	9341940	77	122899	140968	1962-04-01	1935-10-01	21	1649	0.000176515798645677	9492101	8006-04-01
LG25	21559	14183953	14162394	144	99017	100372	2022-04-01	2017-07-06	20	2936	0.000207309583393881	14387843	7335-04-01
LG26	6196	13687871	13681675	114	121056	133145	1941-03-01	1937-03-01	21	2354	0.000172054956721308	13772684	8331-04-01
LG27	109128	15251738	15142610	156	97674	93507	1974-06-01	2017-09-21	20	3198	0.000211192126060171	15260519	7672-04-01
LG28	44761	5339598	5294837	32	170775	154710	2017-09-03	1998-02-01	25	810	0.00015297921352442	5380255	9671-04-01
LG29	29117	29136	19	1	NA	NA	2	NA	19	19	1	293761	3.381
LG3	292063	56742307	56450244	581	97307	107013	1949-04-01	1982-09-01	21	11962	0.000211903424190691	56798892	7228-04-01
LG4	69871	73142479	73072608	714	102465	111821	1978-04-01	2017-05-22	21	15248	0.000208669163689901	73198282	7474-04-01
LG5	156732	51403012	51246280	468	109714	105560	1937-11-01	160.26	21	9635	0.000188013647039356	51417047	7777-04-01
LG6	282206	40727532	40445326	383	105856	119406	1981-03-01	1951-05-01	22	8299	0.00020519058246681	40768737	7282-04-01
LG7	5939	50556880	50550941	474	106852	115957	1958-03-01	1972-06-01	21	9924	0.000196316820294206	50812227	7426-04-01
LG8	50036	50217705	50167669	503	99914	99997	1994-04-01	20.51	21	10779	0.000214859494468439	50348508	7679-04-01
LG9	19791	53107182	53087391	577	92144	93860	2024-04-01	1997-10-01	21	12307	0.000231825293505194	53241385	6918-04-01
MT	1383	12554	11171	9	1313	1717	2022-02-01	2017-09-01	74	668	0.0597976904484827	16330	7313-02-01

## Sheet: R61_comb_bwa
chrom	reg.start	reg.end	reg.size	positions	pd.mean	pd.sd	cov.mean	cov.sd	pos.bp.mean	pos.bp.total	pos.cov	chrom.size	log10.mean
LG1	60253	69036323	68976070	2180	31632	32482	2021-03-01	2021-04-01	23	49461	0.000717074776803027	69065196	157877
LG10	89305	42274250	42184945	1335	31600	32554	1932-03-01	1939-06-01	23	30660	0.000726799572691158	42345482	216317
LG11	50326	41481696	41431370	1521	27226	28026	1938-03-01	2017-07-08	32	47952	0.00115738388568855	41528230	4.1607
LG12	99485	36367270	36267785	1081	33558	35667	1977-03-01	24.64	23	25090	0.000691798520367318	36423764	278772
LG13	63524	17038412	16974888	487	34906	34347	2013-03-01	1965-04-01	22	10735	0.00063240476166912	17115052	315662
LG14	58645	32267291	32208646	924	34873	37015	2017-04-03	2017-06-07	23	20845	0.000647186472849557	32369425	311279
LG15	63864	10458828	10394964	326	31961	35021	2017-01-03	2021-03-01	23	7565	0.000727756248121687	10642048	66202
LG16	7429	21119903	21112474	772	27361	27892	1996-02-01	1985-02-01	22	16898	0.000800379908105512	21174446	4.1868
LG17	48795	32549266	32500471	992	32773	33409	2017-06-03	2017-02-03	23	22330	0.000687066965891048	32595267	251745
LG18	13040	15587358	15574318	515	30277	31362	2029-03-01	2017-05-04	23	11754	0.000754703994101058	15682605	65106
LG19	32853	9840903	9808050	278	35385	35401	1956-03-01	1962-07-01	23	6380	0.000650486080311581	9910484	331733
LG2	34060	62023110	61989050	1967	31508	32402	1933-03-01	1958-05-01	23	44378	0.00071590063083722	68575853	173948
LG2	62052821	62053373	552	4	143	198	2025-05-01	2023-07-01	30	122	0.221014492753623	68575853	2261950
LG2	62058632	68568988	6510356	190	34425	35333	1997-02-01	1978-02-01	22	4120	0.00063283789703666	68575853	148745
LG20	88281	14719491	14631210	442	33155	34807	1949-04-01	34.96	22	9840	0.000672534944136541	14739584	216682
LG21	688	15122539	15121851	447	33883	34414	2017-08-03	2026-06-01	23	10172	0.000672668974188411	15143781	4.269
LG22	31263	11513835	11482572	342	33649	34727	1995-02-01	2017-05-03	24	8161	0.000710729268669075	11620783	325889
LG23	23043	17018472	16995429	582	29228	27545	2027-03-01	1985-06-01	24	13683	0.000805098829808886	17039836	99073
LG24	48592	9403588	9354996	280	33507	32384	1997-02-01	1961-02-01	23	6507	0.000695564166996971	9492101	4.277
LG25	53941	14375573	14321632	457	31384	31449	2021-03-01	2026-04-01	23	10634	0.000742513143753449	14387843	276581
LG26	81870	13740328	13658458	412	33210	37588	2017-12-03	1937-03-01	22	9119	0.000667644912771266	13772684	188923
LG27	10493	15243138	15232645	494	30877	30014	1999-02-01	2017-01-03	21	10363	0.000680315204614826	15260519	192575
LG28	15674	5206805	5191131	108	48487	55213	1972-03-01	2024-06-01	28	3041	0.00058580683091989	5380255	250649
LG29	29650	251958	222308	4	74061	67104	2025-03-01	2017-05-01	31	125	0.000562282958777912	293761	1592915
LG3	74067	56602465	56528398	1763	32059	33156	1932-03-01	1947-06-01	23	40022	0.000707998128657387	56798892	226177
LG4	39763	60944580	60904817	1805	33739	36063	2017-02-03	2017-09-05	22	40379	0.000662985326759951	73198282	190749
LG4	60963584	60963672	88	3	16	8	2	0	19	57	0.647727272727273	73198282	1.1611
LG4	60975587	73185940	12210353	397	30813	31759	2017-05-03	1975-08-01	21	8485	0.000694902104795824	73198282	140346
LG5	133429	51409104	51275675	1585	32348	31422	2017-08-03	2029-03-01	23	36045	0.000702964904898863	51417047	278042
LG6	3887	40737558	40733671	1285	31702	31373	2013-03-01	2017-08-04	22	28794	0.0007068844838463	40768737	247362
LG7	1431	50808411	50806980	1464	34705	37045	1988-02-01	1946-02-01	23	33018	0.000649871336576195	50812227	293381
LG8	15155	50267236	50252081	1609	31229	32419	2024-03-01	1971-04-01	23	36237	0.000721104465305626	50348508	139980
LG9	15946	53237210	53221264	1859	28618	30237	2014-03-01	1989-03-01	27	49803	0.000935772588941142	53241385	4.1707
MT	64	15663	15599	27	528	580	1978-05-01	1978-05-01	70	1880	0.120520546188858	16330	881363

## Sheet: R69_comb_bwa
chrom	reg.start	reg.end	reg.size	positions	pd.mean	pd.sd	cov.mean	cov.sd	pos.bp.mean	pos.bp.total	pos.cov	chrom.size	log10.mean
LG1	3285	54847671	54844386	1438	38144	38886	2017-06-03	1956-06-01	22	32149	0.000586185794841426	69065196	3267-04-01
LG1	54866403	54869583	3180	5	732	1293	2017-02-02	0.84	50	251	0.0789308176100629	69065196	1909-02-01
LG1	54874495	69018490	14143995	393	36059	36071	1994-03-01	1988-08-01	22	8840	0.00062500022094182	69065196	3105-04-01
LG10	20540	42237829	42217289	1210	34897	35093	1949-03-01	1943-04-01	22	26738	0.000633342420447699	42345482	2784-04-01
LG11	10680	41517754	41507074	1118	37138	39338	1956-03-01	1937-05-01	22	24220	0.00058351499313105	41528230	2965-04-01
LG12	54353	36337396	36283043	928	39118	40246	1982-05-01	63.76	22	20404	0.000562356360242442	36423764	3369-04-01
LG13	54438	17093266	17038828	454	37592	36704	2029-03-01	1987-03-01	22	9836	0.000577269751182417	17115052	3295-04-01
LG14	65736	7312401	7246665	168	43372	41547	1939-03-01	2026-03-01	21	3493	0.0004820148302702	32369425	4389-04-01
LG14	7383214	7383580	366	4	89	32	2025-01-01	0.5	25	100	0.273224043715847	32369425	9276-01-01
LG14	7420608	32336079	24915471	592	42137	50583	1961-03-01	1956-04-01	22	12771	0.000512573091634511	32369425	3436-04-01
LG15	17026	10475093	10458067	295	35549	34718	2017-04-03	1956-04-01	22	6605	0.00063156986850438	10642048	2713-04-01
LG16	23379	21008135	20984756	613	34267	35620	1977-03-01	1934-07-01	21	13112	0.000624834522736409	21174446	2828-04-01
LG17	14338	32537601	32523263	830	39210	38133	1969-03-01	1947-05-01	22	18079	0.000555879033416788	32595267	3431-04-01
LG18	21824	15658265	15636441	436	35924	38761	1957-03-01	1944-04-01	22	9605	0.000614270216604917	15682605	4.256
LG19	16548	9910440	9893892	280	35440	36601	1938-03-01	1984-03-01	22	6062	0.000612701250428042	9910484	2905-04-01
LG2	90452	68550551	68460099	1867	36665	40457	1987-03-01	1995-12-01	23	42506	0.000620887211980222	68575853	4.293
LG20	50040	14728299	14678259	384	38302	34723	2017-01-09	104.12	22	8487	0.000578202087863418	14739584	3499-04-01
LG21	18352	15134287	15115935	381	39757	39782	1996-03-01	1935-07-01	21	8147	0.000538967652348333	15143781	3594-04-01
LG22	28826	11591881	11563055	295	39307	37386	1993-03-01	1937-12-01	23	6729	0.000581939634465113	11620783	3744-04-01
LG23	20211	16886995	16866784	493	34259	34864	1963-03-01	2023-08-01	23	11386	0.000675054592505602	17039836	2729-04-01
LG24	95007	9471714	9376707	234	40218	34692	1979-03-01	2017-02-05	25	5800	0.000618554040347	9492101	3651-04-01
LG25	46676	14340129	14293453	376	38094	37016	2017-09-03	1968-06-01	21	8074	0.00056487400210432	14387843	3127-04-01
LG26	14506	13736344	13721838	374	36766	39375	1948-03-01	1979-04-01	22	8067	0.000587895003570221	13772684	2735-04-01
LG27	48587	12674545	12625958	394	32107	32845	1933-03-01	1996-05-01	20	8064	0.000638684209150704	15260519	2687-04-01
LG27	12704576	12706758	2182	4	694	656	2025-04-01	2017-06-02	25	99	0.0453712190650779	15260519	6927-02-01
LG27	12714400	15225764	2511364	57	44821	46799	1958-02-01	1938-01-01	24	1364	0.000543131143076034	15260519	3634-04-01
LG27	15243517	15251738	8221	4	2700	4560	1975-01-01	2017-05-01	30	121	0.014718404087094	15260519	4844-02-01
LG28	32442	5208158	5175716	94	55621	71646	1998-03-01	1957-09-01	32	2982	0.000576152169091194	5380255	2755-04-01
LG29	217768	256683	38915	2	38840	NA	5	1941-01-01	38	75	0.00192727739946036	293761	9636-04-01
LG3	13797	56781579	56767782	1541	36840	38991	2017-07-03	1972-12-01	22	33938	0.000597839105286868	56798892	3044-04-01
LG4	48702	60334711	60286009	1444	41756	45492	1971-03-01	2017-04-08	22	31647	0.000524947670694207	73198282	3512-04-01
LG4	60444960	60445153	193	3	18	18	1933-02-01	0.58	52	157	0.813471502590674	73198282	1.0952
LG4	60454395	73097263	12642868	341	37164	37954	2017-11-04	1958-08-01	21	7232	0.000572022107642032	73198282	3099-04-01
LG5	50405	51405548	51355143	1497	34297	35479	1977-03-01	1973-07-01	31	46719	0.000909723881014215	51417047	2566-04-01
LG6	4234	40678268	40674034	1106	36786	38439	1993-03-01	1945-10-01	23	25070	0.00061636374695463	40768737	3085-04-01
LG7	42242	50724401	50682159	1328	38171	39523	1969-03-01	1957-06-01	22	28934	0.000570891228213068	50812227	3139-04-01
LG8	38296	50330798	50292502	1499	33543	34402	1971-03-01	2017-12-07	30	45587	0.000906437305505302	50348508	2691-04-01
LG9	212947	53149335	52936388	1390	38089	37847	1953-03-01	2017-04-05	23	31341	0.000592050216950956	53241385	3056-04-01
MT	847	15663	14816	9	1774	1280	1956-04-01	2017-05-01	69	623	0.0420491360691145	16330	3.1057

## Sheet: R70_comb_bwa
chrom	reg.start	reg.end	reg.size	positions	pd.mean	pd.sd	cov.mean	cov.sd	pos.bp.mean	pos.bp.total	pos.cov	chrom.size	log10.mean
LG1	55861	69049931	68994070	1966	35089	34741	1931-03-01	2017-09-04	23	44576	0.000646084511321045	69065196	2937-04-01
LG10	84978	42264409	42179431	1198	35214	34154	2017-04-03	1968-05-01	23	27906	0.000661602097003158	42345482	4.293
LG11	23597	41486032	41462435	1327	31240	33090	1949-03-01	1975-05-01	29	38541	0.000929540197048244	41528230	2356-04-01
LG12	16595	34495004	34478409	954	36156	37738	2017-07-05	42.94	23	21493	0.000623375631978842	36423764	2932-04-01
LG12	34502002	34502507	505	4	106	158	2017-05-04	1951-04-01	47	188	0.372277227722772	36423764	1.402
LG12	34521031	36308465	1787434	30	61606	52897	1997-02-01	1941-02-01	28	852	0.000476660956432517	36423764	5171-04-01
LG13	19228	17041932	17022704	463	36822	36115	2022-03-01	2017-06-03	23	10817	0.000635445461543595	17115052	3095-04-01
LG14	20208	32338929	32318721	792	40837	46645	2029-03-01	1993-05-01	21	16986	0.000525577729390962	32369425	3216-04-01
LG15	23792	10510354	10486562	297	35405	34386	2013-04-01	13.59	22	6650	0.000634144918038915	10642048	3067-04-01
LG16	48972	20935604	20886632	616	33941	32179	2017-01-03	1942-03-01	21	12912	0.00061819445088131	21174446	2836-04-01
LG17	161100	32588692	32427592	898	36128	37232	1949-03-01	2026-06-01	23	20801	0.000641459902418903	32595267	3076-04-01
LG18	27225	15611193	15583968	425	36733	38771	2024-03-01	2017-07-04	22	9279	0.000595419600450925	15682605	2893-04-01
LG19	673	9863595	9862922	290	34104	33384	1932-03-01	2025-05-01	24	6948	0.000704456549489087	9910484	2553-04-01
LG2	94921	68563087	68468166	1866	36690	36716	1946-03-01	1965-06-01	22	41759	0.00060990387854116	68575853	3088-04-01
LG20	229	14726554	14726325	384	38428	37088	2022-06-01	54.8	21	8227	0.000558659407557554	14739584	3459-04-01
LG21	2881	15133967	15131086	411	36883	40050	1988-02-01	1988-02-01	22	9109	0.000602005698731737	15143781	3084-04-01
LG22	14733	11505175	11490442	334	34483	31882	2021-03-01	1959-04-01	23	7724	0.000672210868824715	11620783	3094-04-01
LG23	49305	16975151	16925846	495	34238	32638	2022-03-01	1992-03-01	24	12106	0.000715237513090926	17039836	2933-04-01
LG24	136515	9409908	9273393	221	42126	43767	1995-02-01	1953-02-01	25	5591	0.00060290769516616	9492101	3553-04-01
LG25	33689	14329771	14296082	432	33148	33887	1953-03-01	2024-09-01	22	9398	0.000657382910926224	14387843	2506-04-01
LG26	14050	13753024	13738974	380	36228	36144	2017-08-03	1992-07-01	23	8604	0.00062624763683227	13772684	3244-04-01
LG27	23679	15251738	15228059	449	33969	34980	1997-02-01	1956-02-01	22	9850	0.000646832271926448	15260519	2574-04-01
LG28	20844	5171558	5150714	98	53070	56274	1972-03-01	2017-03-07	30	2969	0.000576424938367768	5380255	3774-04-01
LG29	39434	39453	19	1	NA	NA	2	NA	19	19	1	293761	3.524
LG3	6673	56734340	56727667	1587	35746	36915	1961-03-01	1983-08-01	22	35168	0.000619944409136374	56798892	2752-04-01
LG4	136093	73186228	73050135	1907	38304	39683	1949-03-01	2022-07-01	22	42063	0.000575810024170387	73198282	3358-04-01
LG5	181008	51405543	51224535	1385	36989	38504	2017-01-03	2024-03-01	22	31137	0.000607853248448229	51417047	3031-04-01
LG6	21873	40746815	40724942	1143	35638	35939	1943-03-01	1938-06-01	23	26214	0.000643684157978666	40768737	2884-04-01
LG7	5938	23400628	23394690	720	32515	32706	2013-03-01	1984-02-01	23	16275	0.000695670684245015	50812227	2607-04-01
LG7	23445687	30896097	7450410	94	80089	69467	2017-08-02	1978-01-01	22	2098	0.00028159524106727	50812227	7048-04-01
LG7	30949784	50777121	19827337	584	33987	35441	1937-03-01	1991-05-01	23	13161	0.000663780516768339	50812227	4.252
LG8	38296	50335667	50297371	1359	37016	37455	2017-08-03	1948-03-01	22	30123	0.000598898101453454	50348508	3184-04-01
LG9	1302	53214216	53212914	1613	32983	34596	2023-03-01	2026-04-01	27	43750	0.000822168844201992	53241385	2531-04-01
MT	1957	15663	13706	3	6768	8664	1967-01-01	0.58	56	169	0.0123303662629505	16330	4032-03-01
